# Supplementary material for: Effects of Amino Acid Point Mutations on the Local Hydrophobicity, Structural Stability, and Conformational Flexibility of P-Glycoprotein
Source: Biomolecules. 2026 Jul 17;16(7):1046. doi: 10.3390/biom16071046 (PMC13406932; doi:10.3390/biom16071046)
Supplement: Supplementary file 1 [file biomolecules-16-01046-s001.zip]

Archive with 1 entries (1 files):
- biomolecules-4275607-supplementary.pdf
